# Supplementary material for: Active Sampling Techniques for Two-Spot Cotton Leafhopper (Amrasca biguttula Ishida) (Hemiptera: Cicadellidae) in Fields with High and Low Populations
Source: Insects. 2025 Dec 3;16(12):1226. doi: 10.3390/insects16121226 (PMC12734267; doi:10.3390/insects16121226)
Supplement: Supplementary file 1 [file insects-16-01226-s001.zip]

Archive with 1 entries (1 files):
- insects-3972671-supplementary.pdf
